# Supplementary material for: A Structure-Based Mechanism for the Denaturing Action of Urea, Guanidinium Ion and Thiocyanate Ion
Source: Biology (Basel). 2022 Dec 5;11(12):1764. doi: 10.3390/biology11121764 (PMC9775367; doi:10.3390/biology11121764)
Supplement: Supplementary file 1 [file biology-11-01764-s001.zip]

Archive with 1 entries (1 files):
- biology-2035144-supplementary.pdf
